# Supplementary material for: Co Nanoparticle-Encapsulated Nitrogen-Doped Carbon Nanotubes as an Efficient and Robust Catalyst for Electro-Oxidation of Hydrazine
Source: Nanomaterials (Basel). 2021 Oct 26;11(11):2857. doi: 10.3390/nano11112857 (PMC8619281; doi:10.3390/nano11112857)
Supplement: Supplementary file 1 [file nanomaterials-11-02857-s001.zip]

Archive with 1 entries (1 files):
- nanomaterials-1418613-supplementary.pdf
